# Supplementary material for: Machine learning-based time-to-event survival analysis in pediatric patients with severe sepsis
Source: Front Pediatr. 2025 Oct 23;13:1688416. doi: 10.3389/fped.2025.1688416 (PMC12589007; doi:10.3389/fped.2025.1688416)
Supplement: Supplementary file 1 [file Table1.xlsx]

## Sheet: Out_58__sort_values_by__Out_58_
Table S1. Variance Inflation Factor (VIF) Values for Clinical Variables.
Features	VIF factor
Chloride	1.91064
Cephalosporins	1.76349
Sodium	1.73987
Vasopressors	1.73818
pH	1.73253
Hemoglobin	1.6435
Lactate	1.63882
Age	1.54689
PO2	1.41188
CalciumTotal	1.39126
Gender	1.33237
Lymphocytes	1.24751
Creatinine	1.17592
Liquid input	1.15735
RDW	1.11502
