# Supplementary material for: Machine learning-based time-to-event survival analysis in pediatric patients with severe sepsis
Source: Front Pediatr. 2025 Oct 23;13:1688416. doi: 10.3389/fped.2025.1688416 (PMC12589007; doi:10.3389/fped.2025.1688416)
Supplement: Supplementary file 2 [file Table2.xlsx]

## Sheet: Sheet1
Table S2. Hyperparameter of ML survival models.
Model	Hyperparameter
CoxPHSurvival	alpha': 0, 'n_iter': 50, 'ties': 'breslow', 'tol': 1e-08
HingeLossSurvivalSVM	alpha': 0.01, 'kernel': 'linear', 'max_iter': 10, 'optimizer': 'avltree', 'rank_ratio': 0.0
GradientBoostingSurvival	max_depth': None, 'min_samples_leaf': 1, 'min_samples_split': 2, 'n_estimators': 10
RandomSurvivalForest	max_depth': None, 'min_samples_leaf': 1, 'min_samples_split': 2, 'n_estimators': 50
ExtraSurvivalTrees	max_depth': 5, 'max_leaf_nodes': 10, 'min_samples_leaf': 1, 'n_estimators': 10
