# Supplementary material for: Machine learning-based time-to-event survival analysis in pediatric patients with severe sepsis
Source: Front Pediatr. 2025 Oct 23;13:1688416. doi: 10.3389/fped.2025.1688416 (PMC12589007; doi:10.3389/fped.2025.1688416)
Supplement: Supplementary file 3 [file Table3.xlsx]

## Sheet: 新建 文本文档
Table S3. Comparison of Model Performance by Time-dependent AUC Values
Days	2	3	4	5	6	7
CoxPHSurvival	0.95	0.92	0.91	0.93	0.94	0.95
HingeLossSurvivalSVM	0.93	0.91	0.9	0.92	0.93	0.93
GradientBoostingSurvival	0.84	0.82	0.83	0.85	0.85	0.85
RandomSurvivalForest	0.98	0.93	0.93	0.95	0.95	0.95
ExtraSurvivalTrees	0.88	0.83	0.81	0.83	0.87	0.87
