# Supplementary material for: Machine learning-based time-to-event survival analysis in pediatric patients with severe sepsis
Source: Front Pediatr. 2025 Oct 23;13:1688416. doi: 10.3389/fped.2025.1688416 (PMC12589007; doi:10.3389/fped.2025.1688416)
Supplement: Supplementary file 4 [file Table4.xlsx]

## Sheet: baseline_characteristics_table
Table S4. Normal distribution information of variables.
Variable	Survivors	Non-survivors	Total
Age, years	No	No	No
Gender, n(%)	No	No	No
RDW	No	Yes	No
Lymphocytes, %	No	Yes	No
Hemoglobin, g/L	No	No	No
Lactate, mmol/L	No	No	No
pH	No	Yes	No
PO2, mmHg	No	Yes	No
Sodium, mmol/L	No	Yes	No
CalciumTotal, mmol/L	No	Yes	No
Chloride, mmol/L	No	Yes	No
Creatinine, μmol/L	No	No	No
Cephalosporins, n(%)	No	No	No
Vasopressors, n(%)	No	No	No
Liquid input, mL	No	No	No
ICU stay, days	No	No	No
